# Supplementary material for: Identification and Analysis of Red Sea Mangrove (Avicennia marina) microRNAs by High-Throughput Sequencing and Their Association with Stress Responses
Source: PLoS One. 2013 Apr 8;8(4):e60774. doi: 10.1371/journal.pone.0060774 (PMC3620391; doi:10.1371/journal.pone.0060774)
Supplement: Table S5 — Gene Ontology categories of miRNA target genes in Avicennia marina . GO terms in the molecular function category are highlighted in blue, GO terms in the biological process category are highlighted in green and GO terms in the cellular location category are highlighted in gray. (XLS) [file pone.0060774.s007.xls]

## Sheet: Sheet1
Table S5
GO categories	GO terms for different category	miRNA target gene ID	miRNA
Molecular function	2 iron, 2 sulfur cluster binding	E6PJTYN03DEYQ4	miR6300
	4 iron, 4 sulfur cluster binding	E5VR0NL01EKEQP	miR396
	abscisic aldehyde oxidase activity	E6PJTYN03DEYQ4	miR6300
	acid phosphatase activity	R. mangle Contig22078	miR160
	actin binding	H. littoralis Contig30321	miR396
		gi|146454505|gb|EF585730 1	miR169
	acyl-[acyl-carrier-protein] desaturase activity	H. littoralis Contig31197	miR530
	aldehyde dehydrogenase (NAD) activity	H. littoralis Contig28944	miR399
	aldehyde dehydrogenase [NAD(P)+] activity	H. littoralis Contig28944	miR399
	aldehyde oxidase activity	E6PJTYN03DEYQ4	miR6300
	aryl-aldehyde oxidase activity	E6PJTYN03DEYQ4	miR6300
	ATP binding	R. mangle Contig22746	miR4995
		R. mangle Contig8776	miR159
		R. mangle Contig1700	miR167
		E5XRSP401EG19R	miR168
		R. mangle Contig4724	miR393
		H. littoralis Contig11058	miR396
		H. littoralis Contig8051	miR172
		R. mangle Contig23341	miR858
	auxin binding	H. littoralis Contig20939	miR393
		R. mangle Contig20063	miR393
		H. littoralis Contig19083	miR393
		R. mangle Contig23290	miR393
	benzaldehyde dehydrogenase (NAD+) activity	E6PJTYN03DEYQ4	miR6300
	calcium channel activity	E5XRSP401D45M3	miR403
	calcium ion binding	R. mangle Contig1700	miR167
	catalytic activity	E5VR0NL01B9LL4	miR172
	coenzyme binding	H. littoralis Contig31119	miR319
	cysteine-type endopeptidase activity	E5XRSP401CTOTM	miR396
	cytochrome-c oxidase activity	R. mangle Contig19381	miR5368
	DNA binding	R. mangle Contig24750	miR168
		E5XRSP401CKJMR	miR395
		E5XRSP401C49VB	miR828
		R. mangle Contig23341	miR858
		H. littoralis Contig27402	miR858
		H. littoralis Contig27899	miR158
		R. mangle Contig18186	miR156/157
	electron carrier activity	E6PJTYN03DEYQ4	miR6300
		E5VR0NL01EKEQP	miR396
	extracellular-glutamate-gated ion channel activity	E5XRSP401D45M3	miR403
	flavin adenine dinucleotide binding	E6PJTYN03DEYQ4	miR6300
	fructose-bisphosphate aldolase activity	R. mangle Contig18845	miR5368
	GDP-mannose 3,5-epimerase activity	H. littoralis Contig31119	miR319
	glutathione S-conjugate-exporting ATPase activity	R. mangle Contig22746	miR4995
	glycogenin glucosyltransferase activity	R. mangle Contig23294	miR165/166
	heat shock protein binding	E5XRSP401EG19R	miR168
	heme binding	H. littoralis Contig4609	miR165/166
	homogentisate farnesyltransferase activity	R. mangle Contig19979	miR159
	homogentisate geranylgeranyltransferase activity	R. mangle Contig19979	miR159
	homogentisate solanesyltransferase activity	R. mangle Contig19979	miR159
	hydrolase activity	R. mangle Contig22078	miR160
	identical protein binding	H. littoralis Contig26065	miR319
	indole-3-acetaldehyde oxidase activity	E6PJTYN03DEYQ4	miR6300
	indole-3-acetic acid amido synthetase activity	E6PJTYN04EOVID	miR159
	inorganic diphosphatase activity	R. mangle Contig23374	miR399
	inositol hexakisphosphate binding	H. littoralis Contig20939	miR393
		R. mangle Contig20063	miR393
		H. littoralis Contig19083	miR393
		R. mangle Contig23290	miR393
	ionotropic glutamate receptor activity	E5XRSP401D45M3	miR403
	iron ion binding	E6PJTYN03DEYQ4	miR6300
		E5VR0NL01CBCK1	miR170
	ligase activity	E6PJTYN04EOVID	miR159
	lipid binding	R. mangle Contig5712	miR159
	lyase activity	H. littoralis Contig31406	miR159
	manganese ion binding	E5VR0NL01CBCK1	miR170
	metal ion binding	E5XRSP401EG19R	miR168
		R. mangle Contig22078	miR160
		R. mangle Contig23374	miR399
		E5VR0NL01EKEQP	miR396
		R. mangle Contig18186	miR156/157
		gi|17385627|dbj|AB062752 1	miR398
	NAD binding	H. littoralis Contig31119	miR319
	non-membrane spanning protein tyrosine kinase activity	H. littoralis Contig11058	miR396
	nucleotide binding	E5VR0NL01B9LL4	miR172
		H. littoralis Contig31119	miR319
		gi|53816359|gb|BP941858 1|BP941858	miR165/166
	oxidoreductase activity	R. mangle Contig14704	miR5139
		E5VR0NL01EKEQP	miR396
	oxidoreductase activity, acting on a sulfur group of donors, disulfide as acceptor	H. littoralis Contig30434	miR6300
	oxidoreductase activity, acting on CH-OH group of donors	E6PJTYN03DEYQ4	miR6300
	peroxidase activity	H. littoralis Contig4609	miR165/166
	phosphatase activity	R. mangle Contig23374	miR399
	phosphocholine phosphatase activity	R. mangle Contig23374	miR399
	phosphoethanolamine phosphatase activity	R. mangle Contig23374	miR399
	phosphoprotein phosphatase activity	E5VR0NL01CBCK1	miR170
	protein binding	R. mangle Contig24750	miR168
		E5VR0NL01CBCK1	miR170
		H. littoralis Contig30434	miR6300
		H. littoralis Contig28561	miR397
		E5XRSP401D45M3	miR403
		R. mangle Contig23290	miR393
		R. mangle Contig4724	miR393
		E5XRSP401CTOTM	miR396
		R. mangle Contig23294	miR165/166
		R. mangle Contig23341	miR858
	protein disulfide oxidoreductase activity	H. littoralis Contig30434	miR6300
	protein heterodimerization activity	R. mangle Contig8776	miR159
	protein homodimerization activity	E5XRSP401CKJMR	miR395
	protein kinase activity	H. littoralis Contig8051	miR172
	protein kinase binding	H. littoralis Contig11058	miR396
	protein kinase regulator activity	H. littoralis Contig28561	miR397
	protein phosphatase binding	R. mangle Contig1700	miR167
	protein serine/threonine kinase activity	R. mangle Contig8776	miR159
		R. mangle Contig1700	miR167
		H. littoralis Contig28561	miR397
		R. mangle Contig4724	miR393
		H. littoralis Contig11058	miR396
	protein tyrosine kinase activity	H. littoralis Contig11058	miR396
	receptor activity	R. mangle Contig4724	miR393
	receptor serine/threonine kinase binding	R. mangle Contig8776	miR159
	rRNA binding	gi|53816359|gb|BP941858 1|BP941858	miR165/166
	sequence-specific DNA binding transcription factor activity	R. mangle Contig18186	miR156/157
	structural constituent of ribosome	gi|53816359|gb|BP941858 1|BP941858	miR165/166
		gi|124365825|gb|EF197917 1	miR160
		R. mangle Contig23386	miR172
	sulfonylurea receptor activity	R. mangle Contig22746	miR4995
	superoxide dismutase activity	gi|17385627|dbj|AB062752 1	miR398
	transcription factor binding	H. littoralis Contig28561	miR397
	transition metal ion binding	H. littoralis Contig31197	miR530
	translation initiation factor activity	H. littoralis Contig30550	miR159/miR319
	transmembrane receptor protein tyrosine kinase activity	R. mangle Contig8776	miR159
	two-component response regulator activity	R. mangle Contig24750	miR168
	ubiquitin-protein ligase activity	R. mangle Contig23290	miR393
	ubiquitin protein ligase binding	E6PJTYN03DEYQ4	miR6300
	UDP-arabinopyranose mutase activity	R. mangle Contig23294	miR165/166
	UDP-N-acetylmuramate dehydrogenase activity	E6PJTYN03DEYQ4	miR6300
	unfolded protein binding	E5XRSP401EG19R	miR168
	xenobiotic-transporting ATPase activity	R. mangle Contig22746	miR4995
Biological process	abscisic acid biosynthetic process	E6PJTYN03DEYQ4	miR6300
	actin cytoskeleton organization	H. littoralis Contig30321	miR396
		gi|146454505|gb|EF585730.1	miR169
	actin filament polymerization	H. littoralis Contig26065	miR319
	actin nucleation	H. littoralis Contig26065	miR319
	alkaloid metabolic process	R. mangle Contig14704	miR5139
	autophagy	E5VR0NL01B9LL4	miR172
	auxin biosynthetic process	E6PJTYN03DEYQ4	miR6300
	auxin homeostasis	E6PJTYN04EOVID	miR159
	auxin mediated signaling pathway	H. littoralis Contig20939	miR393
		R. mangle Contig20063	miR393
		H. littoralis Contig19083	miR393
		E6PJTYN04EOVID	miR159
		R. mangle Contig23290	miR393
	brassinosteroid mediated signaling pathway	R. mangle Contig8776	miR159
	calcium-mediated signaling	E5XRSP401D45M3	miR403
	carbohydrate transport	H. littoralis Contig30893	miR158
	carotenoid biosynthetic process	R. mangle Contig19979	miR159
	cell cycle	R. mangle Contig5712	miR159
		R. mangle Contig23290	miR393
	cell death	R. mangle Contig8776	miR159
	cell differentiation	H. littoralis Contig31406	miR159
		R. mangle Contig18186	miR156/157
	cell division	R. mangle Contig5712	miR159
	cell growth	R. mangle Contig8776	miR159
	cellular cell wall organization	R. mangle Contig23294	miR165/166
	cellular potassium ion homeostasis	R. mangle Contig22746	miR4995
	cellular response to amino acid stimulus	E5XRSP401D45M3	miR403
	cellular response to nitrate	H. littoralis Contig19083	miR393
		R. mangle Contig20063	miR393
	cellular response to phosphate starvation	R. mangle Contig23374	miR399
		R. mangle Contig23290	miR393
	cellulose biosynthetic process	R. mangle Contig23294	miR165/166
		R. mangle Contig23341	miR858
	circadian rhythm	R. mangle Contig24750	miR168
	defense response	H. littoralis Contig20939	miR393
		R. mangle Contig20063	miR393
		H. littoralis Contig19083	miR393
		R. mangle Contig23290	miR393
		R. mangle Contig4724	miR393
		H. littoralis Contig11058	miR396
		H. littoralis Contig31197	miR530
	defense response to bacterium	E5XRSP401CKJMR	miR395
		R. mangle Contig8776	miR159
		gi|17385627|dbj|AB062752.1	miR398
	defense response to fungus	E5XRSP401CKJMR	miR395
		E5VR0NL01B9LL4	miR172
		R. mangle Contig8776	miR159
		E5XRSP401CTOTM	miR396
	defense response to oomycetes	R. mangle Contig8776	miR159
	defense response to virus	R. mangle Contig4724	miR393
	developmental programmed cell death	E5XRSP401CTOTM	miR396
	ethylene mediated signaling pathway	R. mangle Contig23290	miR393
	fatty acid biosynthetic process	H. littoralis Contig31406	miR159
		H. littoralis Contig31197	miR530
	flavonoid biosynthetic process	E5XRSP401C49VB	miR828
	flower development	R. mangle Contig18186	miR156/157
	L-ascorbic acid biosynthetic process	H. littoralis Contig31119	miR319
	lateral root development	H. littoralis Contig19083	miR393
		R. mangle Contig20063	miR393
	lateral root formation	R. mangle Contig23290	miR393
	leaf formation	E5XRSP401CKJMR	miR395
	leaf senescence	E5VR0NL01B9LL4	miR172
	nodulation	R. mangle Contig2252	miR396
	nuclear import	R. mangle Contig24750	miR168
	photomorphogenesis	R. mangle Contig24750	miR168
	photoperiodism, flowering	H. littoralis Contig28561	miR397
	photosynthetic electron transport in photosystem I	E5VR0NL01EKEQP	miR396
	plant-type cell wall biogenesis	R. mangle Contig23294	miR165/166
	plant-type cell wall organization or biogenesis	R. mangle Contig23294	miR165/166
	plant-type hypersensitive response	H. littoralis Contig11058	miR396
	plastoquinone biosynthetic process	R. mangle Contig19979	miR159
	polarity specification of adaxial/abaxial axis	E5XRSP401CKJMR	miR395
	pollen development	R. mangle Contig23294	miR165/166
	positive regulation of circadian rhythm	H. littoralis Contig28561	miR397
	positive regulation of flower development	E5XRSP401EG19R	miR168
		R. mangle Contig18186	miR156/157
	positive regulation of transcription, DNA-dependent	E5XRSP401C49VB	miR828
	primary root development	H. littoralis Contig19083	miR393
		R. mangle Contig20063	miR393
	proanthocyanidin biosynthetic process	R. mangle Contig23341	miR858
	protein phosphorylation	H. littoralis Contig28561	miR397
	protein tetramerization	R. mangle Contig23374	miR399
	protein transport	E5VR0NL01B9LL4	miR172
	proteolysis	E5XRSP401CTOTM	miR396
	red or far-red light signaling pathway	R. mangle Contig24750	miR168
	regulation of circadian rhythm	H. littoralis Contig28561	miR397
	regulation of innate immune response	E5XRSP401CKJMR	miR395
	regulation of protein serine/threonine kinase activity	H. littoralis Contig28561	miR397
	regulation of vegetative phase change	R. mangle Contig18186	miR156/157
	response to abscisic acid stimulus	H. littoralis Contig28944	miR399
		R. mangle Contig18845	miR5368
		R. mangle Contig23341	miR858
	response to auxin stimulus	E5XRSP401CKJMR	miR395
		E6PJTYN04EOVID	miR159
		E5XRSP401C49VB	miR828
	response to cadmium ion	R. mangle Contig18845	miR5368
		E5XRSP401CKJMR	miR395
		R. mangle Contig23341	miR858
		R. mangle Contig23294	miR165/166
	response to cold	gi|53816359|gb|BP941858.1|BP941858	miR165/166
	response to copper ion	gi|17385627|dbj|AB062752.1	miR398
	response to desiccation	H. littoralis Contig28944	miR399
	response to ethylene stimulus	E5XRSP401C49VB	miR828
		R. mangle Contig23341	miR858
	response to far red light	R. mangle Contig24750	miR168
	response to gibberellin stimulus	E5XRSP401CKJMR	miR395
		E5XRSP401CTOTM	miR396
		H. littoralis Contig27899	miR158
		R. mangle Contig23341	miR858
	response to heat	E5XRSP401EG19R	miR168
	response to high light intensity	gi|53816359|gb|BP941858.1|BP941858	miR165/166
	response to iron ion	gi|17385627|dbj|AB062752.1	miR398
	response to jasmonic acid stimulus	E5XRSP401CKJMR	miR395
		R. mangle Contig23341	miR858
		H. littoralis Contig27899	miR158
	response to light stimulus	E6PJTYN04EOVID	miR159
	response to molecule of bacterial origin	H. littoralis Contig20939	miR393
		R. mangle Contig20063	miR393
		H. littoralis Contig19083	miR393
		R. mangle Contig23290	miR393
	response to oxidative stress	R. mangle Contig18845	miR5368
		H. littoralis Contig30434	miR6300
		gi|53816359|gb|BP941858.1|BP941858	miR165/166
		H. littoralis Contig11058	miR396
	response to ozone	gi|17385627|dbj|AB062752.1	miR398
	response to red light	R. mangle Contig24750	miR168
		E5XRSP401CTOTM	miR396
	response to salicylic acid stimulus	E5XRSP401CKJMR	miR395
		R. mangle Contig23341	miR858
		H. littoralis Contig27899	miR158
	response to salt stress	R. mangle Contig22746	miR4995
		H. littoralis Contig28944	miR399
		E5XRSP401CKJMR	miR395
		E5XRSP401EG19R	miR168
		R. mangle Contig23341	miR858
		R. mangle Contig23294	miR165/166
		gi|17385627|dbj|AB062752.1	miR398
	response to stress	E5XRSP401CTOTM	miR396
	response to temperature stimulus	R. mangle Contig24750	miR168
	response to UV-B	R. mangle Contig23341	miR858
	response to virus	E5XRSP401CKJMR	miR395
	response to water deprivation	H. littoralis Contig30434	miR6300
	response to wounding	R. mangle Contig23341	miR858
	rhythmic process	R. mangle Contig24750	miR168
	signal transduction	R. mangle Contig1700	miR167
	stamen development	R. mangle Contig23290	miR393
	superoxide metabolic process	gi|17385627|dbj|AB062752.1	miR398
	transcription, DNA-dependent	R. mangle Contig24750	miR168
		E5XRSP401CKJMR	miR395
		E5XRSP401C49VB	miR828
		R. mangle Contig23341	miR858
		H. littoralis Contig27402	miR858
		H. littoralis Contig27899	miR158
		R. mangle Contig18186	miR156/157
	translation	gi|53816359|gb|BP941858.1|BP941858	miR165/166
		gi|124365825|gb|EF197917.1	miR160
		R. mangle Contig23386	miR172
	transport	H. littoralis Contig30434	miR6300
		E5VR0NL01EKEQP	miR396
	trichome morphogenesis	H. littoralis Contig26065	miR319
		H. littoralis Contig27899	miR158
		R. mangle Contig23341	miR858
	UDP-L-arabinose metabolic process	R. mangle Contig23294	miR165/166
	unidimensional cell growth	E6PJTYN04EOVID	miR159
	vegetative to reproductive phase transition of meristem	R. mangle Contig18186	miR156/157
	very long-chain fatty acid biosynthetic process	H. littoralis Contig31406	miR159
Cellular location	actin cytoskeleton	H. littoralis Contig30321	miR396
		gi|146454505|gb|EF585730.1	miR169
	aleurone grain	E5XRSP401CTOTM	miR396
		R. mangle Contig18845	miR5368
		E5XRSP401CTOTM	miR396
	cell junction	R. mangle Contig23294	miR165/166
	cell wall	E5XRSP401EG19R	miR168
		gi|53816359|gb|BP941858.1|BP941858	miR165/166
		R. mangle Contig23294	miR165/166
		R. mangle Contig22875	miR171
		E5XRSP401CTOTM	miR396
	chloroplast	R. mangle Contig18845	miR5368
		E6PJTYN04EOVID	miR159
		R. mangle Contig22078	miR160
		E5XRSP401CTOTM	miR396
		gi|124365825|gb|EF197917.1	miR160
		R. mangle Contig22875	miR171
		H. littoralis Contig31197	miR530
	chloroplast envelope	R. mangle Contig18845	miR5368
		H. littoralis Contig30434	miR6300
		R. mangle Contig19979	miR159
	chloroplast stroma	H. littoralis Contig30434	miR6300
		H. littoralis Contig31197	miR530
	chloroplast thylakoid membrane	R. mangle Contig19979	miR159
		E5VR0NL01EKEQP	miR396
	condensed chromosome	E5XRSP401CKJMR	miR395
	cytoplasm	H. littoralis Contig26065	miR319
		R. mangle Contig1700	miR167
		H. littoralis Contig28561	miR397
		R. mangle Contig5712	miR159
		H. littoralis Contig30321	miR396
		gi|146454505|gb|EF585730.1	miR169
		gi|17385627|dbj|AB062752.1	miR398
		R. mangle Contig18186	miR156/157
	cytoskeleton	H. littoralis Contig26065	miR319
	cytosol	E6PJTYN03DEYQ4	miR6300
		E5VR0NL01B9LL4	miR172
		E5VR0NL01CBCK1	miR170
		E5XRSP401CTOTM	miR396
		E5XRSP401EG19R	miR168
		H. littoralis Contig31119	miR319
		R. mangle Contig23294	miR165/166
		gi|17385627|dbj|AB062752.1	miR398
		H. littoralis Contig8051	miR172
	cytosolic large ribosomal subunit	gi|53816359|gb|BP941858.1|BP941858	miR165/166
		R. mangle Contig23386	miR172
	cytosolic ribosome	R. mangle Contig18845	miR5368
		R. mangle Contig23294	miR165/166
	cytosolic small ribosomal subunit	R. mangle Contig22875	miR171
	endoplasmic reticulum	H. littoralis Contig28944	miR399
	endoplasmic reticulum lumen	E5XRSP401CTOTM	miR396
	endoplasmic reticulum membrane	H. littoralis Contig31406	miR159
	endosome membrane	R. mangle Contig8776	miR159
	extracellular region	H. littoralis Contig4609	miR165/166
		R. mangle Contig22078	miR160
		R. mangle Contig23294	miR165/166
	fatty acid elongase complex	H. littoralis Contig31406	miR159
	Golgi apparatus	H. littoralis Contig28944	miR399
		H. littoralis Contig30893	miR158
		R. mangle Contig23294	miR165/166
	Golgi trans cisterna	R. mangle Contig23294	miR165/166
	integral to membrane	R. mangle Contig22746	miR4995
		R. mangle Contig8776	miR159
		R. mangle Contig19381	miR5368
		E5XRSP401D45M3	miR403
		R. mangle Contig19979	miR159
		R. mangle Contig4724	miR393
		H. littoralis Contig31406	miR159
		R. mangle Contig5712	miR159
		H. littoralis Contig30893	miR158
		H. littoralis Contig8051	miR172
	large ribosomal subunit	gi|124365825|gb|EF197917.1	miR160
	membrane	H. littoralis Contig28944	miR399
		R. mangle Contig18845	miR5368
		R. mangle Contig1700	miR167
		E5XRSP401EG19R	miR168
		gi|53816359|gb|BP941858.1|BP941858	miR165/166
		R. mangle Contig22875	miR171
	mitochondrial inner membrane	R. mangle Contig19381	miR5368
	mitochondrion	R. mangle Contig18845	miR5368
	nuclear SCF ubiquitin ligase complex	R. mangle Contig23290	miR393
	nucleolus	E5XRSP401CKJMR	miR395
		E5XRSP401EG19R	miR168
		gi|53816359|gb|BP941858.1|BP941858	miR165/166
		R. mangle Contig23386	miR172
	nucleus	H. littoralis Contig20939	miR393
		R. mangle Contig20063	miR393
		H. littoralis Contig19083	miR393
		R. mangle Contig24750	miR168
		E5VR0NL01CBCK1	miR170
		R. mangle Contig1700	miR167
		H. littoralis Contig28561	miR397
		E5XRSP401C49VB	miR828
		R. mangle Contig23341	miR858
		H. littoralis Contig27402	miR858
		H. littoralis Contig27899	miR158
		H. littoralis Contig31406	miR159
		R. mangle Contig18186	miR156/157
		H. littoralis Contig8051	miR172
		R. mangle Contig23290	miR393
		E5XRSP401CTOTM	miR396
	outer membrane-bounded periplasmic space	E5XRSP401D45M3	miR403
	photosystem I	E5VR0NL01EKEQP	miR396
	plant-type vacuole	R. mangle Contig22746	miR4995
		E5XRSP401CTOTM	miR396
	plasma membrane	R. mangle Contig8776	miR159
		H. littoralis Contig26065	miR319
		E5VR0NL01CBCK1	miR170
		R. mangle Contig1700	miR167
		E5XRSP401EG19R	miR168
		E5XRSP401D45M3	miR403
		R. mangle Contig4724	miR393
		R. mangle Contig5712	miR159
		H. littoralis Contig11058	miR396
		R. mangle Contig23386	miR172
		H. littoralis Contig8051	miR172
		E5XRSP401CTOTM	miR396
	plasmodesma	R. mangle Contig22746	miR4995
		H. littoralis Contig28944	miR399
		R. mangle Contig1700	miR167
		E5XRSP401EG19R	miR168
		H. littoralis Contig11058	miR396
		gi|53816359|gb|BP941858.1|BP941858	miR165/166
		E5XRSP401CTOTM	miR396
		R. mangle Contig23294	miR165/166
		R. mangle Contig23386	miR172
	plastid	gi|146454505|gb|EF585730.1	miR169
	plastoglobule	R. mangle Contig18845	miR5368
	protein complex	R. mangle Contig8776	miR159
	protein kinase CK2 complex	H. littoralis Contig28561	miR397
	ribosome	gi|53816359|gb|BP941858.1|BP941858	miR165/166
	SCAR complex	H. littoralis Contig26065	miR319
	SCF ubiquitin ligase complex	H. littoralis Contig20939	miR393
		R. mangle Contig20063	miR393
		H. littoralis Contig19083	miR393
		R. mangle Contig23290	miR393
	thylakoid	R. mangle Contig18845	miR5368
	thylakoid lumen	R. mangle Contig18845	miR5368
	vacuolar membrane	R. mangle Contig22746	miR4995
		H. littoralis Contig20939	miR393
		R. mangle Contig20063	miR393
		R. mangle Contig23294	miR165/166
	vacuole	H. littoralis Contig28944	miR399
		E5XRSP401CTOTM	miR396
